# Supplementary material for: Exploring mitogenome evolution in Branchiopoda (Crustacea) lineages reveals gene order rearrangements in Cladocera
Source: Sci Rep. 2022 Mar 23;12:4931. doi: 10.1038/s41598-022-08873-y (PMC8942981; doi:10.1038/s41598-022-08873-y)
Supplement: Supplementary file 4 — Supplementary Tables. [file 41598_2022_8873_MOESM4_ESM.xlsx]

## Sheet: Table S1
Species	Genbank acc. no.	Assembly method	Reference
Anostraca
Artemia monica (=franciscana)*	X69067	Reference based	Perez ML, Valverde JR, Batuecas B, Amat F, Marco R, Garesse R. Speciation in the Artemia genus: mitochondrial DNA analysis of bisexual and parthenogenetic brine shrimps. J Mol Evol. 1994;38:156–68.
Artemia monica (=franciscana)*	MT495440	Reference based	Sainz-Escudero L, López-Estrada EK, Rodríguez-Flores PC, García-París M. Settling taxonomic and nomenclatural problems in brine shrimps, Artemia (Crustacea: Branchiopoda: Anostraca), by integrating mitogenomics, marker discordances and nomenclature rules. PeerJ. 2021 Mar 10;9:e10865. doi: 10.7717/peerj.10865. PMID: 33854829; PMCID: PMC7955675.
Artemia salina	MT495441	Reference based	Sainz-Escudero L, López-Estrada EK, Rodríguez-Flores PC, García-París M. Settling taxonomic and nomenclatural problems in brine shrimps, Artemia (Crustacea: Branchiopoda: Anostraca), by integrating mitogenomics, marker discordances and nomenclature rules. PeerJ. 2021 Mar 10;9:e10865. doi: 10.7717/peerj.10865. PMID: 33854829; PMCID: PMC7955675.
Artemia sinica	NC_042147	Reference based	Asem A, Li W, Wang P, Eimanifar A, Shen C, De Vos S, Van Stappen G. The complete mitochondrial genome of Artemia sinica Cai, 1989 (Crustacea: Anostraca) using next-generation sequencing. Mitochondrial DNA Part B. 2019;4:746-47.
Artemia tibetana	JQ975177	De novo	Zhang H, Luo Q, Sun J, Liu F, Wu G, Yu J, Wang W. Mitochondrial genome sequences of Artemia tibetiana and Artemia urmiana: assessing molecular changes for high plateau adaptation. Sci China Life Sci. 2013;56:440–52.
Artemia tibetana	JQ975178	De novo	Zhang H, Luo Q, Sun J, Liu F, Wu G, Yu J, Wang W. Mitochondrial genome sequences of Artemia tibetiana and Artemia urmiana: assessing molecular changes for high plateau adaptation. Sci China Life Sci. 2013;56:440–52.
Artemia urmiana	JQ975176	De novo	Zhang H, Luo Q, Sun J, Liu F, Wu G, Yu J, Wang W. Mitochondrial genome sequences of Artemia tibetiana and Artemia urmiana: assessing molecular changes for high plateau adaptation. Sci China Life Sci. 2013;56:440–52.
Artemia urmiana	MN240408	Reference based	Asem A, Eimanifar A, Li W, Shen C-Y, Shikhsarmast FM, Dan Y-T, Lu H, Zhou Y, Chen Y, Wang P-Z, Wink M. Reanalysis and Revision of the Complete Mitochondrial Genome of Artemia urmiana Günther, 1899 (Crustacea: Anostraca). Diversity. 2021; 13(1):14. https://doi.org/10.3390/d13010014
Branchinella kugenumaensis	MN660045	Long PCR, random shotgun cloning	Ri-Sheng Yang & Yi-Tao Chen (2020) The complete mitochondrial genome of the freshwater fairy shrimp Branchinella kugenumaensis Ishikawa 1894 (Crustacea: Anostraca: Thamnocephalidae), Mitochondrial DNA Part B, 5:1, 1048-1049,
Eubranchipus grubii	MT410793	?	DNAmark Project
Phallocryptus tserensodnomi	KP273592	Long PCR, primer walking	Fan Y-P, Lu B, Yang J-S. The complete mitogenome of the fairy shrimp Phallocryptus tserensodnomi (Crustacea: Anostraca: Thamnocephalidae). Mitochondrial DNA Part A. 2016;27:3113–4.
Streptocephalus cafer	MN720104	De novo	Tladi M, Dalu T, Rogers DC, Nyamukondiwa C, Parbhu SP, Teske PR, Emami-Khoyi A, Wasserman RJ. The complete mitogenome of the fairy shrimp Streptocephalus cafer (Lovén, 1847) (Crustacea: Branchiopoda: Anostraca) from an ephemeral pond in Botswana, southern Africa. Mitochondrial DNA B Resour. 2020 Jan 14;5(1):623-625. doi: 10.1080/23802359.2019.1711222. PMID: 33366675; PMCID: PMC7748636.
Streptocephalus sirindhornae	KP273593	Long PCR, random shotgun cloning	Liu X-C, Li H-W, Jermnak U, Yang J-S. The complete mitogenome of the freshwater fairy shrimp Streptocephalus sirindhornae (Crustacea: Anostraca: Streptocephalidae). Mitochondrial DNA Part A. 2016;27:3189–91.
Anomopoda
Ceriodaphnia reticulata	LS991488	Reference based	Cornetti, L., P. Fields, K. Van Damme and D. Ebert. “A fossil-calibrated phylogenomic analysis of Daphnia and the Daphniidae.” Molecular phylogenetics and evolution 137 (2019): 250-262 .
Daphnia atkinsoni	LS991489	Reference based	Cornetti, L., P. Fields, K. Van Damme and D. Ebert. “A fossil-calibrated phylogenomic analysis of Daphnia and the Daphniidae.” Molecular phylogenetics and evolution 137 (2019): 250-262 .
Daphnia barbata	LS991490	Reference based	Cornetti, L., P. Fields, K. Van Damme and D. Ebert. “A fossil-calibrated phylogenomic analysis of Daphnia and the Daphniidae.” Molecular phylogenetics and evolution 137 (2019): 250-262 .
Daphnia carinata	KP721459	Long PCR, primer walking	Geng X, Cheng R, Deng D, Zhang H. The complete mitochondrial DNA genome of Chinese Daphnia carinata (Cladocera: Daphniidae). Mitochondrial DNA Part B. 2016;1:323–5.
Daphnia cristata	MT2653491	Reference based	Beninde J, Möst M, Meyer A. Optimized and affordable high-throughput sequencing workflow for preserved and nonpreserved small zooplankton specimens. Mol Ecol Resour. 2020;20:1632–1646. https://doi. org/10.1111/1755-0998.13228
Daphnia dolichocephala	LS991492	Reference based	Cornetti, L., P. Fields, K. Van Damme and D. Ebert. “A fossil-calibrated phylogenomic analysis of Daphnia and the Daphniidae.” Molecular phylogenetics and evolution 137 (2019): 250-262 .
Daphnia dubia	MT265350	Reference based	Beninde J, Möst M, Meyer A. Optimized and affordable high-throughput sequencing workflow for preserved and nonpreserved small zooplankton specimens. Mol Ecol Resour. 2020;20:1632–1646. https://doi. org/10.1111/1755-0998.13228
Daphnia galeata	LC177070	Long PCR, primer walking	Tokishita SI, Shibuya H, Kobayashi T, Sakamoto M, Ha JY, Yokobori SI, Yamagata H, Hanazat T. Diversification of mitochondrial genome of Daphnia galeata (Cladocera, Crustacea): comparison with phylogenetic consideration of the complete sequences of clones isolated from five lakes in Japan. Gene. 2017;611:38–46.
Daphnia hispanica	LS991493	Reference based	Cornetti, L., P. Fields, K. Van Damme and D. Ebert. “A fossil-calibrated phylogenomic analysis of Daphnia and the Daphniidae.” Molecular phylogenetics and evolution 137 (2019): 250-262 .
Daphnia laevis	MK059395	Reference based	Martins Ribeiro M, Facchin S, Pereira AH, Kalapothakis E, Xu S, Han BP, Dumont HJ, Cecília Rietzler A. Mitogenome of Daphnia laevis (Cladocera, Daphniidae) from Brazil. Mitochondrial DNA Part B: Resources. 2019;4(1):194–96. https://doi.org/10.1080/23802359.2018.1545547
Daphnia longiremis	MT265340	Reference based	Beninde J, Möst M, Meyer A. Optimized and affordable high-throughput sequencing workflow for preserved and nonpreserved small zooplankton specimens. Mol Ecol Resour. 2020;20:1632–1646. https://doi. org/10.1111/1755-0998.13228
Daphnia longispina	LS991494	Reference based	Cornetti, L., P. Fields, K. Van Damme and D. Ebert. “A fossil-calibrated phylogenomic analysis of Daphnia and the Daphniidae.” Molecular phylogenetics and evolution 137 (2019): 250-262 .
Daphnia lumholtzi	LS991495	Reference based	Cornetti, L., P. Fields, K. Van Damme and D. Ebert. “A fossil-calibrated phylogenomic analysis of Daphnia and the Daphniidae.” Molecular phylogenetics and evolution 137 (2019): 250-262 .
Daphnia magna	KP296147	Long PCR, primer walking	Cheng R, Deng B, Wang Y, Geng X, Li J, Zhang X, Peng S, Deng D, Zhang H. Complete mitochondrial genome sequence of Daphnia magna (Crustacea: Cladocera) from Huaihe in China. J Lake Sci. 2016;28:414–20.
Daphnia melanica	DQ340845	Long PCR, primer walking	Paland S, Lynch M. Transitions to asexuality result in excess amino acid substitutions. Science. 2006 Feb 17;311(5763):990-2. doi: 10.1126/science.1118152. PMID: 16484491.
Daphnia obtusa	LS991524	Reference based	Cornetti, L., P. Fields, K. Van Damme and D. Ebert. “A fossil-calibrated phylogenomic analysis of Daphnia and the Daphniidae.” Molecular phylogenetics and evolution 137 (2019): 250-262 .
Daphnia pulex	AF117817	Long PCR, primer walking	Crease TJ. The complete sequence of the mitochondrial genome of Daphnia pulex (Cladocera: Crustacea). Gene. 1999;233:89–99.
Daphnia pulex	KT003819	Long PCR, primer walking	Geng X, Cheng R, Xiang T, Deng B, Wang Y, Deng D, Zhang H. The complete mitochondrial genome of the Chinese Daphnia pulex (Cladocera, Daphniidae). Zookeys. 2016;615:47–60.
Daphnia pulicaria	LS991509	Reference based	Cornetti, L., P. Fields, K. Van Damme and D. Ebert. “A fossil-calibrated phylogenomic analysis of Daphnia and the Daphniidae.” Molecular phylogenetics and evolution 137 (2019): 250-262 .
Daphnia retrocurva	MT265351	Reference based	Beninde J, Möst M, Meyer A. Optimized and affordable high-throughput sequencing workflow for preserved and nonpreserved small zooplankton specimens. Mol Ecol Resour. 2020;20:1632–1646. https://doi. org/10.1111/1755-0998.13228
Daphnia similis	NC_044415	Reference based	Fields PD, Obbard DJ, McTaggart SJ, Galimov Y, Little TJ, Ebert D. Mitogenome phylogeographic analysis of a planktonic crustacean. Mol Phylogenet Evol. 2018 Dec;129:138-148. doi: 10.1016/j.ympev.2018.06.028. Epub 2018 Jun 18. PMID: 29920335.
Daphnia sinensis	LS991519	Reference based	Cornetti, L., P. Fields, K. Van Damme and D. Ebert. “A fossil-calibrated phylogenomic analysis of Daphnia and the Daphniidae.” Molecular phylogenetics and evolution 137 (2019): 250-262 .
Bosmina (Eubosmina) coregoni	LS991483	Reference based	Cornetti, L., P. Fields, K. Van Damme and D. Ebert. “A fossil-calibrated phylogenomic analysis of Daphnia and the Daphniidae.” Molecular phylogenetics and evolution 137 (2019): 250-262 .
Megafenestra aurita	LS991520	Reference based	Cornetti, L., P. Fields, K. Van Damme and D. Ebert. “A fossil-calibrated phylogenomic analysis of Daphnia and the Daphniidae.” Molecular phylogenetics and evolution 137 (2019): 250-262 .
Moina brachiata	LS991521	Reference based	Cornetti, L., P. Fields, K. Van Damme and D. Ebert. “A fossil-calibrated phylogenomic analysis of Daphnia and the Daphniidae.” Molecular phylogenetics and evolution 137 (2019): 250-262 .
Scapholeberis mucronata	LS991522	Reference based	Cornetti, L., P. Fields, K. Van Damme and D. Ebert. “A fossil-calibrated phylogenomic analysis of Daphnia and the Daphniidae.” Molecular phylogenetics and evolution 137 (2019): 250-262 .
Simocephalus serrulatus	LS991523	Reference based	Cornetti, L., P. Fields, K. Van Damme and D. Ebert. “A fossil-calibrated phylogenomic analysis of Daphnia and the Daphniidae.” Molecular phylogenetics and evolution 137 (2019): 250-262 .
Simocephalus vetulus	MT862434	?	DNAmark Project
Onychopoda
Polyphemus pediculus	MT862416	?	DNAmark Project
Ctenopoda
Diaphanosoma celebensis	MT356995	De novo	Choi BS, Lee YH, Kim HJ, Hagiwara A, Lee JS. Complete mitochondrial DNA of the marine water flea Diaphanosoma celebensis (Cladocera, Sididae). Mitochondrial DNA B Resour. 2020 Jun 1;5(3):2254-2255. doi: 10.1080/23802359.2020.1772138. PMID: 33366996; PMCID: PMC7510615.
Diaphanosoma dubium	MG428405	cox1-seeded de novo assembly	Liu P, Xu S, Huang Q, Dumont HJ, Lin Q, Han B-P. The mitochondrial genome of Diaphanosoma dubium with comparison with Daphnia magna. Mitochondrial DNA part B. 2018;2:926–7.
Diaphanosoma excisum	MW476927	cox1-seeded de novo assembly	Pan J, Liu P, Pajk F, Dumont HJ, Han B. The mitochondrial genome of Diaphanosoma excisum Sars, 1885 (Crustacea: Branchiopoda: Cladocera) from Hainan Island, China, Mitochondrial DNA Part B. 2021;6:3, 1279-1280, DOI: 10.1080/23802359.2021.1907252
Notostraca
Lapidurus apus lubbocki	MK579380	De novo	Luchetti A, Forni G, Skaist AM, Wheelan SJ, Mantovani B. Mitochondrial genome diversity and evolution in Branchiopoda (Crustacea). Zoological Lett. 2019 May 27;5:15. doi: 10.1186/s40851-019-0131-5. PMID: 31149346; PMCID: PMC6537178.
Lepidurus apus apus		De novo	this study
Lepidurus arcticus	MK579380	De novo	Luchetti A, Forni G, Skaist AM, Wheelan SJ, Mantovani B. Mitochondrial genome diversity and evolution in Branchiopoda (Crustacea). Zoological Lett. 2019 May 27;5:15. doi: 10.1186/s40851-019-0131-5. PMID: 31149346; PMCID: PMC6537178.
Lepidurus couesii		De novo	this study
Triops australiensis	LK391946	Reference based	Gan HM, Tan MH, Lee YP, Austin CM. The complete mitogenome of the Australian tadpole shrimp Triops australiensis (Spencer & Hall, 1895) (Crustacea: Branchiopoda: Notostraca). Mitochondrial DNA part A. 2016;27:2028–9.
Triops cancriformis	MK579382	De novo	Luchetti A, Forni G, Skaist AM, Wheelan SJ, Mantovani B. Mitochondrial genome diversity and evolution in Branchiopoda (Crustacea). Zoological Lett. 2019 May 27;5:15. doi: 10.1186/s40851-019-0131-5. PMID: 31149346; PMCID: PMC6537178.
Triops cancriformis	MK579383	De novo	Luchetti A, Forni G, Skaist AM, Wheelan SJ, Mantovani B. Mitochondrial genome diversity and evolution in Branchiopoda (Crustacea). Zoological Lett. 2019 May 27;5:15. doi: 10.1186/s40851-019-0131-5. PMID: 31149346; PMCID: PMC6537178.
Triops cancriformis	AB084514	Long PCR, primer walking	Umetsu K, Iwabuchi N, Yuasa I, Saitou N, Clark PF, Boxshall G, Osawa M, Igarashi K. Complete mitochondrial DNA sequence of a tadpole shrimp (Triops cancriformis) and analysis of museum samples. Electrophoresis. 2002; 23:4080–4.
Triops granarius	MF496656	Long PCR,	Sun,X. and Cheng,J. Characterization of the complete mitochondrial genome of Chinese Triops granarius and implications for species delimitation. Int. J. Biol. Macromol. 135, 734-744 (2019)
Triops longicaudatus	AY639934	Long PCR, primer walking	Cook CE, Yue Q, Akam M. Mitochondrial genomes suggest that hexapods and crustaceans are mutually paraphyletic. Proc Biol Sci. 2005;272:1295–304.
Triops longicaudatus	GU475465	De novo (long PCR, primer walking)	Ryu JS, Hwang UW. Complete mitochondrial genome of the longtail tadpole shrimp Triops longicaudatus (Crustacea, Branchiopoda, Notostraca). Mitochondrial DNA. 2010;21:170–2.
Triops longicaudatus	KM516710	Reference based	Horn RL, Cowley DE. Evolutionary relationships within the Triops (Branchiopoda: Notostraca) using complete mitochondrial genomes. J Crust Biol. 2014;34:795–800.
Triops longicaudatus	KM516711	Reference based	Horn RL, Cowley DE. Evolutionary relationships within the Triops (Branchiopoda: Notostraca) using complete mitochondrial genomes. J Crust Biol. 2014;34:795–800.
Triops longicaudatus		De novo	this study
Triops newberry	KM516712	Reference based	Horn RL, Cowley DE. Evolutionary relationships within the Triops (Branchiopoda: Notostraca) using complete mitochondrial genomes. J Crust Biol. 2014;34:795–800.
Triops sp. EPP	MG770893	Reference based	Han Ming Gan, Ryan John Wasserman, Tatenda Dalu & D. Christopher Rogers (2019) The complete mitogenome of a South African cryptic species of tadpole shrimp within the Triops granarius (Lucas, 1864) species group, Mitochondrial DNA Part B, 4:1
Spinicaudata
Eulimnadia texana		De novo	this study
Gondwanalimnadia sp.	MN625703	De novo	Tladi M, Dalu T, Rogers DC, Nyamukondiwa C, Emami-Khoyi A, Oliver JC, Teske PR, Wasserman RJ. The complete mitogenome of an undescribed clam shrimp of the genus Gondwanalimnadia (Branchiopoda: Spinicaudata), from a temporary wetland in Central District, Botswana. Mitochondrial DNA B Resour. 2020 Feb 28;5(2):1238-1240. doi: 10.1080/23802359.2020.1731351. PMID: 33366925; PMCID: PMC7510826.
Leptestheria brevirostris	MN548772	De novo	Emami-Khoyi A, Tladi M, Dalu T, Teske PR, Jansen van Vuuren B, Rogers DC, Nyamukondiwa C, Wasserman RJ. The complete mitogenome of Leptestheria brevirostris Barnard, 1924, a rock pool clam shrimp (Branchiopoda: Spinicaudata) from Central District, Botswana. Mitochondrial DNA B Resour. 2021 Feb 17;6(2):608-610. doi: 10.1080/23802359.2021.1875898. PMID: 33644386; PMCID: PMC7894449.
Leptestheria dahalacensis
Limnadia lenticularis	MH618637	De novo	Bellec L, Debruyne R, Utge J, Rabet N. The first complete mitochondrial genome of Limnadia lenticularis (Branchiopoda, Spinicaudata), with new insights on its phylogeography and on the taxonomy of the genus. Hydrobiologia. 2019;826:145–58.
Outgroups
Reticulitermes flaviceps	KX712090	Reference based	Zhao S, Dang YL, Zhang HG, Guo XH, Su XH, Xing LX. The complete mitochondrial genome of the subterranean termite Reticulitermes flaviceps (Isoptera: Rhinotermitidae). Conservation Genet Resour. 2016;8:451–3.
Thermotobia domestica	AY639935	Long PCR, primer walking	Cook CE, Yue Q, Akam M. Mitochondrial genomes suggest that hexapods and crustaceans are mutually paraphyletic. Proc Biol Sci. 2005;272:1295–304.
* A. franciscana has been recently indicated as junior synonym of A. monica

## Sheet: Table S2
Best partition schemes and substitution model
Maximum likelihood full nucleotide dataset
Subset1 = 7896-9314\3 9315-11168\3 1-678\3 5083-6042\3;
Subset2 = 2039-3576\3 4289-5082\3 2-678\3 851-2037\3 3578-4287\3;
Subset3 = 852-2037\3 4290-5082\3 7193-7556\3 3-678\3 3579-4287\3 2040-3576\3;
Subset4 = 679-849\3 7191-7556\3 11169-11714\3 6043-7190\3 7557-7895\3;
Subset5 = 680-849\3 11170-11714\3;
Subset6 = 681-849\3 11715-13446;
Subset7 = 4288-5082\3 850-2037\3 2038-3576\3 3577-4287\3;
Subset8 = 7897-9314\3 5084-6042\3 7192-7556\3 6044-7190\3 9316-11168\3 7558-7895\3;
Subset9 = 7559-7895\3 7898-9314\3 5085-6042\3 9317-11168\3;
Subset10 = 11171-11714\3 6045-7190\3;
Subset11 = 13447-14407;
charpartition mymodels =
GTR+F+R5: Subset1,
GTR+F+I+G4: Subset2,
TIM2+F+R10: Subset3,
GTR+F+R5: Subset4,
GTR+F+I+G4: Subset5,
GTR+F+I+G4: Subset6,
GTR+F+I+G4: Subset7,
GTR+F+I+G4: Subset8,
TIM+F+R5: Subset9,
TIM3+F+R4: Subset10,
GTR+F+I+G4: Subset11;
Maximum likelihood nucleotide dataset no 3rd codon positions
Subset1 = 5264-6209\2 6210-7445\2 1-452\2 3389-4028\2;
Subset2 = 1360-2384\2 2860-3388\2 2-452\2 568-1358\2 2386-2858\2;
Subset3 = 453-566\2 4794-5037\2 7446-7809\2 4029-4793\2 5038-5263\2;
Subset4 = 454-566\2 7447-7809\2;
Subset5 = 7810-9541;
Subset6 = 2859-3388\2 567-1358\2 1359-2384\2 2385-2858\2;
Subset7 = 5265-6209\2 3390-4028\2 4795-5037\2 4030-4793\2 6211-7445\2 5039-5263\2;
Subset8 = 9542-10502;
charpartition mymodels =
GTR+F+I+G4: Subset1,
TIM2+F+R10: Subset2,
GTR+F+I+G4: Subset3,
TPM3u+F+R4: Subset4,
GTR+F+I+G4: Subset5,
TVM+F+I+G4: Subset6,
TIM3+F+R5: Subset7,
GTR+F+I+G4: Subset8;
Maximum likelihood amino acids dataset
atp6 = 1-243;
atp8 = 244-299;
cob = 300-694;
cox1 = 695-1207;
cox2 = 1208-1450;
cox3 = 1451-1714;
nad1 = 1715-2033;
nad2 = 2034-2406;
nad3 = 2407-2527;
nad4L = 2528-2642;
nad4 = 2643-3133;
nad5 = 3134-3767;
nad6 = 3768-3947;
charpartition mymodels =
mtZOA+I+G4: atp6,
mtMet+G4: atp8,
mtZOA+R4: cob,
mtZOA+I+G4: cox1,
mtZOA+R5: cox2,
mtZOA+I+G4: cox3,
mtZOA+F+I+G4: nad1,
mtMet+I+G4: nad2,
mtMet+I+G4: nad3,
mtMet+G4: nad4L,
mtInv+F+I+G4: nad4,
mtInv+F+I+G4: nad5,
mtMet+G4: nad6;
Bayesian Inference full nucleotide dataset
Subset1 = 7896-9314\3 9315-11168\3 1-678\3 5083-6042\3;
Subset2 = 2039-3576\3 4289-5082\3 2-678\3 851-2037\3 3578-4287\3;
Subset3 = 852-2037\3 4290-5082\3 7193-7556\3 3-678\3 3579-4287\3 2040-3576\3;
Subset4 = 679-849\3 7191-7556\3 11169-11714\3 6043-7190\3 7557-7895\3;
Subset5 = 680-849\3 11170-11714\3;
Subset6 = 681-849\3 11715-13446;
Subset7 = 4288-5082\3 850-2037\3 2038-3576\3 3577-4287\3;
Subset8 = 7897-9314\3 5084-6042\3 7192-7556\3 6044-7190\3 9316-11168\3 7558-7895\3;
Subset9 = 7559-7895\3 7898-9314\3 5085-6042\3 9317-11168\3;
Subset10 = 11171-11714\3 6045-7190\3;
Subset11 = 13447-14407;
charpartition mymodels =
GTR+G+I: Subset1,
GTR+G+I: Subset2,
GTR+G+I: Subset3,
GTR+G+I: Subset4,
GTR+F+I+G4: Subset5,
GTR+G+I: Subset6,
GTR+G+I: Subset7,
GTR+G+I: Subset8,
GTR+G+I: Subset9,
GTR+G+I: Subset10,
GTR+G+I: Subset11;
